# Supplementary material for: 3D Map Combined with Transthoracic Echocardiography for Ablation of Premature Ventricular Contractions/Ventricular Arrhythmia from Papillary Muscle: A Technical Report
Source: J Clin Med. 2024 Oct 24;13(21):6358. doi: 10.3390/jcm13216358 (PMC11546548; doi:10.3390/jcm13216358)
Supplement: Supplementary file 1 [file jcm-13-06358-s001.zip]

Archive with 1 entries (1 files):
- jcm-3178910-supplementary.wmv
